# Supplementary material for: Causal associations between gut microbiota and rheumatoid arthritis: A two-sample Mendelian randomization study
Source: Medicine (Baltimore). 2025 May 30;104(22):e42596. doi: 10.1097/MD.0000000000042596 (PMC12129510; doi:10.1097/MD.0000000000042596)
Supplement: Supplementary file 1 [file medi-104-e42596-s001.xlsx]

## Sheet: Table list
Table S1 MR analysis results of all five methods for significant taxa
Table S2 Included instrumental variables for significant taxa
Table S3 SNPs mapped genes using FUMA SNP2GENE tool
Table S4. Pleiotropy and heterogeneity tests of MR.
Figure S1. The scatter plots for the causal association between GM taxa and RA.
Figure S2. Leave-one-out analysis of MR.

## Sheet: Table S1
exposure	method	nsnp	b	se	pval	pval-FDR
Catenibacterium	Inverse variance weighted	4	0.269551	0.135006	0.0458707	0.122086
	MR Egger	4	0.831932	1.96187	0.712785	0.712785
	Weighted median	4	0.184941	0.0947162	0.0508691	0.122086
Desulfovibrio	Inverse variance weighted	10	0.208623	0.0732421	0.00439391	0.052727
	MR Egger	10	0.121181	0.222866	0.601441	0.656117
	Weighted median	10	0.144941	0.0994772	0.145107	0.248756
Ruminiclostridium 6	Inverse variance weighted	14	0.2084	0.0796595	0.00889327	0.0533596
	MR Egger	14	0.272782	0.205467	0.209006	0.278675
	Weighted median	14	0.155301	0.0970547	0.109567	0.219134
Lachnospiraceae (UCG008)	Inverse variance weighted	10	-0.135553	0.0630273	0.0314995	0.122086
	MR Egger	10	-0.491542	0.333187	0.178375	0.267563
	Weighted median	10	-0.094529	0.0820555	0.249316	0.299179

## Sheet: Table S2
exposure	SNP	chr	pos (GRCh37)	effect_allele	other_allele	eaf	beta	se	pval	F
Catenibacterium	rs12404911	1	240118443	C	T	0.17	0.141	0.03	2.8e-06	22.09
	rs212393	6	159485742	G	A	0.3101	-0.135	0.029	3.62e-06	21.6706
	rs73128290	7	57364320	A	G	0.2634	0.13	0.028	4.29e-06	21.5561
	rs7742829	6	105089665	C	T	0.4195	0.114	0.025	5.61e-06	20.7936
Desulfovibrio	rs16863365	2	198089911	A	G	0.1173	0.109	0.023	1.79e-06	22.4594
	rs2853179	8	105462047	C	T	0.2485	0.081	0.017	2.42e-06	22.7024
	rs13066142	3	67478973	G	A	0.0934	0.119	0.025	3.79e-06	22.6576
	rs6580353	5	139410687	T	C	0.2604	0.077	0.017	4.94e-06	20.5156
	rs4797774	18	13447995	G	A	0.0686	0.213	0.047	5.64e-06	20.5383
	rs12031543	1	68664315	T	C	0.0755	-0.127	0.028	6.55e-06	20.5727
	rs2590913	13	64264446	G	A	0.0726	0.154	0.034	6.65e-06	20.5156
	rs72647089	8	57972916	T	G	0.1064	-0.107	0.024	8.3e-06	19.8767
	rs2032031	10	130170270	A	G	0.4732	-0.065	0.015	9.14e-06	18.7778
	rs7729080	5	52653978	C	A	0.2893	-0.07	0.016	9.96e-06	19.1406
Ruminiclostridium 6	rs71414120	14	56938952	T	G	0.0765	0.201	0.041	1.08e-06	24.0339
	rs61060922	16	72136154	T	G	0.0447	0.159	0.032	1.09e-06	24.6885
	rs77193512	11	40289063	A	G	0.167	0.074	0.015	1.3e-06	24.3378
	rs79968172	1	240503826	G	A	0.0557	0.116	0.024	1.66e-06	23.3611
	rs663262	11	86179076	T	C	0.0517	-0.135	0.031	3.39e-06	18.9646
	rs11992182	8	79766499	A	C	0.2883	0.063	0.014	4.65e-06	20.25
	rs72991535	18	76018244	T	G	0.0596	0.136	0.03	4.95e-06	20.5511
	rs2548459	19	49209339	C	T	0.4702	0.055	0.012	6.4e-06	21.0069
	rs9555756	13	111703249	A	C	0.1243	-0.08	0.018	7.1e-06	19.7531
	rs73176030	7	101271282	T	C	0.3181	0.059	0.013	7.29e-06	20.5976
	rs792058	2	5548605	G	A	0.4274	0.055	0.013	8.58e-06	17.8994
	rs35362464	4	36478011	C	A	0.1511	0.072	0.017	8.99e-06	17.9377
	rs116969552	10	128214403	A	G	0.0358	-0.167	0.038	9.16e-06	19.3137
	rs67479537	19	10115515	T	C	0.0795	0.119	0.026	9.3e-06	20.9482
Lachnospiraceae (UCG008)	rs10793103	11	74391775	C	T	0.3042	0.097	0.018	9.35e-08	29.0401
	rs67078837	4	114220647	T	C	0.4583	-0.085	0.017	7.68e-07	25
	rs10741777	11	19572557	T	C	0.2614	-0.097	0.019	7.69e-07	26.0637
	rs10801803	1	90818872	G	A	0.162	-0.117	0.024	1.4e-06	23.7656
	rs62277846	2	228100140	C	T	0.2356	0.102	0.021	1.59e-06	23.5918
	rs955844	16	84992314	A	C	0.1998	0.112	0.023	1.81e-06	23.7127
	rs13024781	2	168628871	T	C	0.503	-0.08	0.017	2.29e-06	22.1453
	rs57091572	6	81214803	A	G	0.1402	-0.11	0.024	2.86e-06	21.0069
	rs61944774	12	129539818	A	G	0.0577	0.18	0.039	6.34e-06	21.3018
	rs75356640	15	31697284	G	A	0.0885	0.137	0.03	9.83e-06	20.8544

## Sheet: Table S3
eQTL	CI	analysis
B3GALT1	COL4A1	ANKRD10
HACE1	SLC23A1	TAGAP
NTN5	ZNF716	HSD17B14
IL7	ANKRD10	RSPH3
HPR	CXCL13	CHRDL2
TXNL4B	KLHL36	WLS
FUT2	C16orf74	COL4A4
DPYS	CRISPLD2	ELOVL4
RASIP1	None	PKIA
ZNF559	RPS11	ZC2HC1A
DHODH	TAGAP	IL7
ZC2HC1A	SERPINE1	KLF13
PHLPP2	MYL10	HP
WLS	PRSS23	TXNL4B
SUCLG2	FST	SYTL2
LARP7	PRMT3	DHODH
LIN28B	TEX29	MFF
RSPH3	TUBGCP3	ZNF19
POLR2J	HSD17B14	GREM2
C10orf90	CXCL9	SLC19A3
PGM2L1	RSPH3	SUCLG2
FAM83E	RAB20	HEY1
FUT1	LAIR2	PMFBP1
MAMSTR	SF3B1	RASIP1
PLCL1	HSPE1	FMN2
COL4A3	STMN2	MOCS2
ARAP2	GZMA	CCDC81
DTHD1	CHRDL2	MARVELD3
MOCS2	ME3	ATXN1L
ITGA2	TMEM135	NTN5
TAGAP	ADAMDEC1	AP1G1
EZR	GYS1	MAMSTR
IMPAD1	RRAS	B3GALT1
HEY1	BPNT2	HACE1
PKIA	NAV2	SPHK2
LRP12	CREBZF	COL4A3
XRRA1	PICALM	ZNF559
RAB6A	SLC8A2	HPR
C11orf73	RPL18	DHX38
SYTL2	TAFA4	RNF169
ANKRD10	CYSTM1	IZUMO1
ARHGEF7	TENT5A	FUT2
KLF13	GADD45A	PLCL1
HP	SAMSN1	FUT1
KIAA0513	ATG14	DBP
ZDHHC7	TBPL2	CA11
COL5A3	KTN1
SPHK2	OLFM2
CA11	WLS
HSD17B14	DNER
SULT2B1	UGT8
PLA2G4C	ARL15
DBP	HSPB3
LTF	ESM1
CEACAM6	GZMA
CRISP3	PURA
BPI	TPBG
OLFM4	RWDD2A
MMP8	PRDM1
CHIT1	LAMP3
TCN1	OXR1
LCN2	EBF3
CAMP	LRRC4C
OLR1	FZD4
ABCA13	EXOC5
ANKRD44	NAA30
RNF169	CCDC198
SPACA4	ZFHX3
FMN2	RFWD3
MFF	DYNLT5
DHX38	GNG12
IZUMO1	SCN9A
GBP6	XIRP2
SLC19A3	NYAP2
CCDC81	COL4A4
AP1G1	CXXC5
GREM2	HTR1B
MARVELD3	ELOVL4
CHRDL2	VSTM2A
ZGLP1	PKIA
ELOVL4	ZC2HC1A
COL4A4	IL7
ING1	DLG2
ATXN1L	PRECSIT
KIAA1239	GCH1
DOCK1	PELI2
ZNF19	FAN1
ZNF326	KLF13
ZNF114	LDLRAD4
CARD8	TIMM44
UBL5	ZNF699
PMFBP1	ZNF562
	NWD2
	HP
	TXNL4B
	DCSTAMP
	SYTL2
	TAT
	ZNF821
	DHODH
	DLGAP5
	MFF
	BAX
	ZNF23
	ZNF19
	RPE65
	CTH
	PLD5
	FH
	EXO1
	GREM2
	CEP170
	CHML
	CMPK2
	RNF144A
	NOSTRIN
	DHRS9
	C2orf83
	SLC19A3
	CCL20
	DAW1
	PID1
	SUCLG2
	TAFA1
	EOGT
	ARSJ
	CAMK2D
	NDUFS4
	GZMK
	CDC20B
	HBEGF
	IBTK
	FNDC1
	CUX1
	HEY1
	MRPS28
	TPD52
	MGMT
	GLRX3
	TCERG1L
	DBX1
	HTATIP2
	MCF2L
	PROZ
	TMEM260
	PSMD7
	PMFBP1
	NPIPB15
	TYK2
	RASIP1
	GBP1
	RYR2
	ZP4
	FMN2
	DCDC2C
	SCN7A
	GTF3C3
	PGAP1
	FAM124B
	DOCK10
	MOCS2
	TTK
	BCKDHB
	PLAG1
	SDR16C5
	PENK
	BAALC-AS2
	DHX32
	MYOD1
	MRGPRX2
	ZDHHC13
	P4HA3
	KCNE3
	EED
	HIKESHI
	CCDC81
	FBXO34
	VAC14
	CMTR2
	CALB2
	MARVELD3
	ATXN1L
	NTN5
	LRRC7
	LRRC40
	ZRANB2
	ZNF644
	SOX11
	SPC25
	TMF1
	UBA3
	C4orf19
	PFDN1
	APBB3
	CD14
	CRYBG1
	TPBGL
	RIMBP2
	SPACA7
	ATP11A
	ACTR10
	GLG1
	PKN2
	CUL3
	RHBDD1
	UROS
	TEX36
	CSRP3
	AP1G1
	USP10
	GALR1
	CERS4
	MAMSTR
	BARHL2
	RGS7
	WDR64
	OPN3
	B3GALT1
	BOLL
	TM4SF20
	HACE1
	TMEM132D
	OTX2
	ANGPTL6
	LRRC8C
	CHRM3
	FAM241A
	TIFA
	NEUROG2
	PHKG1
	FZD6
	RIMS2
	ZNF317
	BVES
	POPDC3
	IRS1
	CTHRC1
	EIF3G
	MZB1
	CGB2
	HSPE1-MOB4
	RUVBL2
	SCAF1
	CCDC89
	SPHK2
	IGIP
	PGM3
	CHMP4C
	AP5M1
	COL4A3
	TMEM126B
	CCDC83
	ZNF559
	HPR
	DHX38
	KMO
	SDCCAG8
	RSAD2
	GPX8
	SLC4A9
	RNF169
	IZUMO1
	C2orf66
	CHCHD7
	BAALC
	FANK1
	KCNC1
	IST1
	FUT2
	SRSF11
	ARL6IP5
	NDUFA2
	BCCIP
	PLCL1
	PPAN-P2RY11
	ALPK1
	CHCHD2
	FCGRT
	LHB
	TMEM126A
	ZNF559-ZNF177
	PROB1
	FUT1
	DBP
	TMCO6
	PPAN
	NUPR2
	ZNF177
	SPATA24
	FGF21
	CA11
	IK
	P2RY11

## Sheet: Table S4
Taxa	Heterogeneity				Pleiotropy		MR-PRESSO
	MR-Egger		IVW		MR-Egger		Global Test
	Cochran's Q	P-value	Cochran's Q	P-value	Egger intercept	P-value	RSSobs	P-value
Catenibacterium	14.232	0.811	14.822	0.198	-0.072	0.801	28.856	0.051
Desulfovibrio	5.935	0.655	6.108	0.729	0.009	0.689	7.501	0.779
Ruminiclostridium 6	17.213	0.142	17.381	0.182	-0.006	0.738	20.374	0.204
Lachnospiraceae (UCG008)	2.684	0.953	3.868	0.92	0.037	0.308	4.743	0.919

## Sheet: Figure S1
Figure S1. The scatter plots for the causal association between GM taxa and RA.
Note: (A) Catenibacterium; (B) Desulfovibrio; (C) Ruminiclostridium 6; (D) Lachnospiraceae (UCG008).

## Sheet: Figure S2
Figure S2. Leave-one-out analysis of MR.
A: Catenibacterium and RA; B: Desulfovibrio and RA; C: Ruminiclostridiu 6 and RA; D: Desulfovibrio and RA
